# Supplementary material for: Inflammation of the Human Dental Pulp Induces Phosphorylation of eNOS at Thr495 in Blood Vessels
Source: Biomedicines. 2022 Jul 3;10(7):1586. doi: 10.3390/biomedicines10071586 (PMC9313222; doi:10.3390/biomedicines10071586)
Supplement: Supplementary file 1 [file biomedicines-10-01586-s001.zip]

Archive with 1 entries (1 files):
- biomedicines-1774288-supplementary-1.pdf
